# Supplementary material for: Ketone-Assisted Alkoxysilane Condensation to Form Siloxane Bonds
Source: Molecules. 2025 Jul 17;30(14):3005. doi: 10.3390/molecules30143005 (PMC12299773; doi:10.3390/molecules30143005)
Supplement: Supplementary file 1 [file molecules-30-03005-s001.zip]

Archive with 1 entries (1 files):
- molecules-3737890-supplementary.pdf
